# Supplementary material for: Isolation and Structural Elucidation of Phytochemicals from Canarium luzonicum Leaves and Evaluation of Anti-Lung Cancer and Antileishmanial Activity
Source: Molecules. 2026 May 17;31(10):1693. doi: 10.3390/molecules31101693 (PMC13210359; doi:10.3390/molecules31101693)
Supplement: Supplementary file 1 [file molecules-31-01693-s001.zip]

Archive with 1 entries (1 files):
- molecules-4284456-supplementary.pdf
